# Supplementary material for: Fabricated AIE-Based Probe to Detect the Resistance to Anoikis of Cancer Cells Detached from Tumor Tissue
Source: Cells. 2022 Nov 3;11(21):3478. doi: 10.3390/cells11213478 (PMC9654787; doi:10.3390/cells11213478)
Supplement: Supplementary file 1 [file cells-11-03478-s001.zip]

Archive with 1 entries (1 files):
- cells-1902572-SI.pdf
